# Supplementary material for: Identifying Suitable Supplements to Improve Piglet Survival during Farrowing and Lactation
Source: Animals (Basel). 2021 Oct 8;11(10):2912. doi: 10.3390/ani11102912 (PMC8532790; doi:10.3390/ani11102912)
Supplement: Supplementary file 1 [file animals-11-02912-s001.zip]

Archive with 1 entries (1 files):
- animals-1334471-supplementary.pdf
